# Supplementary material for: Satellite DNA in Populus and Molecular Karyotyping of Populus xiaohei and Its Derived Double Haploids
Source: Plants (Basel). 2025 Oct 1;14(19):3046. doi: 10.3390/plants14193046 (PMC12525766; doi:10.3390/plants14193046)
Supplement: Supplementary file 1 [file plants-14-03046-s001.zip › Supplemental Tables.xlsx]

## Sheet: Table S1
Table S1. The information of putative satellite repeats
Cluster	Confidence	Genome Proportion (%)	Satellite probability	Consensus length	Homology with Other repeats	Consensus monomers of satDNAs
CL1	high	0.75	0.925	70	not found	AGGGACTCAGAAATCATCAACGAACTGCTGTCACGGGTGACGCATGGATTCGACAGCCCAAACAGCCCCT
CL5	high	0.67	0.848	144	pPD284_XHY, 95%	CCGACCGTTGGATCGCCCTCAAATTTTTACAGTAGTTTCCGGACGCTGTTTTCCTTGGAGTAGATGTGGAATCGCTACTCGGTGAGGAGGAGGTCTCGTCGCTCGAGACCAGAGTACCGGTTCGAAAGGGCCATAACTTTTGAT
CL16	high	0.55	0.895	144	pPD284_XHY, 85%	GGATGAGGAATCGATACTCGGTGATGATGAGGTCTGGTCGCGCCAGGCTTGAGTAACGGTTCGAAATGGCCATAACTTTTGATCCGACCGTTGGATCGCGGTCAAACTCTTACTGGAGTTTCCGGATGCCCTTTTGCATGGAGT
CL85	high	0.1	0.981	108	not found	TCTGGGTCTGCAGCGACTCAGTTTTCGTCAATGATTTCTGATTCTGCAGTAGTCTATATGCGCTGAAGATTTCAGCGTCAGCCGTAGAACTGGTTTCCGGTGATGATT
CL97	high	0.066	0.892	108	not found	CGGCTGACGCTGACATCTTCTGTGTAAATAAACTACTGCTGGCTCAGAAACCGTTGACGAAAACTAGGACCCTCGGACCCAAAAAATCATCCAAGAAGCCCAGTTCTA
CL100	high	0.059	0.755	364	not found	ACAGTGACTCAGTTTTCGCTGACGATTTATGGATCAGCACTGGCATAGTGTGTTTGACGATTCCATGCGTCAAACATGAATCTATTTTTGCTATCGGTTTTATGCGTCGCTCGTGAATTCTTTGACGCTGTCGACTCCATACGTCAGCTGTCACTCATATTTCAGTGGCGATTTCAAGGTCTACAGTGACTCTGTTTTCGCTGACGATTTCTGGTCGGTAGTGACGCAGTTTTCACTGACGATTCCATGCGTCAACGATGACTCTGTTTTCTCTATTGATTTCATTCGTCAACCGTGAATTAGTATTCGCTGTCGATTCCATCCGTCAGCCGTGACTCAATTTTCAAAGATGATTTCTCGTTCT
CL109	high	0.038	0.821	107	not found	AACAGAGTCGCTGCCGACTTGGAAATTGTCGACGAAACCGCTTCCCCAGCTGATGCCTGGTTTCGTCTGCGCGCACAATCCCTGTTGACTCGGTAATCGTCACCGAA
CL110	high	0.035	0.895	71	not found	AACAGCCCCTGTGGCCTCAGAAATCATCAACGAAACTGCTTCCACGGGTGACGCATGGATTCGACAGCGCA
CL65	low	0.2	0.0727	143	not found	ACGAGTTTCCGGATGCTGTTTTCCTCGGGGTAGCTACGGAATCGCTACTCGGTGACGAGGAGGTCTGGTCGGCCAACCTTGAGTAACGGGTCAAAAGGGCCATAATGTTTGATCCCACCGTTGGATCGCGCTCAAATTTTTAC
CL90	low	0.087	0.0643	107	not found	TCAGAAACAGTCAAGGAAAACTGAGTCGCTGCCGACTCAGAAATCGTCACCGAAACAGCTTCCAAAGGTGACGAGTGGATTCGTCAGCGCACACAGCCCCTGTTGAC
CL93	low	0.074	0.429	66	not found	AGAAACGGTCTCAATATCAGGTGACCTGCCCATCTTAAAATTCTTAGAAAACTCCACGCTTTTCTA
CL117	low	0.028	0.0638	71	not found	ATTTTATAATTTTAAAACATTTAAACTATCCTTGAAGTATCCAAAACAGAAATCCTAATTACTTTTTTTAA
Note: The Genome Proportion (%) was calculated from RepeatExplorer2 analysis of P. trichocarpa NGS data and represents the percentage of input sequencing reads assigned to each cluster.

## Sheet: Table S2
Table S2. The copy number of SatDNA in the P. trichocarpa reference genome
SatDNA	Copies number in pseudomolecule																			Total No. of segments on pseudomolecule	Total No. of segments on scaffold	Total No. of segments	Total Copy No. on pseudomolecule	Total Copy No. on scaffold	Total Copy No.
	1	2	3	4	5	6	7	8	9	10	11	12	13	14	15	16	17	18	19
CL1	17	601	31	551	361	76	-	87	-	-	-	-	-	154	-	-	-	-	-	8	6	14	1878	205	2083
CL5	-	1	492	-	-	1	2	-	3	-	-	-	-	-	-	-	-	77	2	7	1	8	578	103	681
CL16	31	4	32	-	1	7	1	-	552	-	-	-	-	7	2	378	-	168+4	126	13	2	15	1313	115	1428
CL65	-	1	-	-	-	-	185	-	13	-	-	-	-	-	-	-	-	3	24	5	0	5	226	0	226
CL85	1	-	-	-	-	-	-	1	-	-	204	-	94	-	-	-	-	-	1	5	3	8	301	150	451
CL90	-	-	-	-	1	-	1	-	-	-	-	69	-	2	6+1	1	-	-	-	7	0	7	81	0	81
CL93	22+9+7+33+15+25+8+4+10	3+3	-	12+14+5	4+15	-	18	7	-	11	6	8+9	24+8	75	8	8	6	-	9	29	1	30	386	2	388
CL97	-	-	-	-	-	-	-	-	-	-	341	-	-	-	-	-	-	-	-	1	2	3	341	228	569
CL100	-	-	-	-	-	-	-	-	-	317	-	-	-	-	-	-	-	-	-	1	0	1	317	0	317
CL109	-	-	-	-	-	-	-	-	-	-	-	-	-	-	222	-	-	-	-	1	0	1	222	0	222
CL110	34	46	3	-	18	53	-	33	-	-	-	3	-	1	-	-	-	-	-	8	2	10	191	85	276
CL117	15+28	1	-	3	50+1	13	-	21	-	-	-	-	-	3+79	39	1	-	-	-	12	1	13	254	8	262
Total of SatDNA	259	660	558	585	451	150	207	149	568	328	551	89	126	321	278	388	6	252	162	97	18	115	6088	896	6984
18S_rDNA	-	1	1	-	-	-	-	34	1	1	-	-	1	25	2	3	1	-	-	10	1	11	70	4	74
Note: SatDNA loci less than 2 Mb apart were classified as one segment. The table shows the copy numbers of the corresponding repeat sequences for each pseudomolecule. If no corresponding repeat sequence is aligned in the pseudomolecule, it is indicated by “-”. Multiple segments on the same pseudomolecule are indicated by “+”.

## Sheet: Table S3
Table S3. The copy numbers of satDNAs and 18S rDNA in the reference genomes of P. nigra and P. simonii, and a comparative analysis of SatDNA loci using FISH signals and genome assembly data.
SatDNA	species	pseudomolecule																			Total No. of segment on pseudomolecule	Total No. of segment on scaffold	Total No. of segment	Total Copy No. on pseudomolecule	Total Copy No. on scaffold	Total Copy No.
		1	2	3	4	5	6	7	8	9	10	11	12	13	14	15	16	17	18	19
CL1	P. nigra	-	103	-	-	-	31	-	70	70	-	-	-	-	110	-	-	-	-	-	5	0	5	384	0	384
	P. simonii	-	65	-	-	-	-	-	-	-	-	-	-	-	-	-	-	-	-	-	1	5	6	65	154	219
CL85	P. nigra	-	-	-	-	-	-	-	-	-	-	10	-	70	1	-	-	-	-	-	3	0	3	81	0	81
	P. simonii	-	-	-	-	-	-	-	1	-	-	1	-	25	-	-	40	-	-	-	4	3	7	67	76	143
CL100	P. nigra	-	-	-	-	-	-	-	-	-	523	-	-	-	-	-	-	-	-	-	1	0	1	523	0	523
	P. simonii	-	-	-	-	-	-	-	-	-	30	-	-	-	-	-	-	-	-	-	1	2	3	30	51	81
CL90	P. nigra	-	-	-	-	3	-	-	-	-	-	-	346	1	1	-	-	-	-	-	4	0	4	351	0	351
	P. simonii	-	-	-	-	-	-	-	2	-	-	-	39	1	-	-	-	-	-	-	3	13	16	42	105	147
CL97	P. nigra	-	-	-	-	-	-	-	-	-	-	1	-	-	-	-	-	-	-	-	1	0	1	1	0	1
	P. simonii	-	-	-	-	-	-	-	-	-	-	-	-	-	-	-	-	-	-	-	0	1	1	0	2	2
CL16	P. nigra	1216	1	365	-	-	-	39	538	561	-	-	-	-	5469+3572	-	196	-	104	5	11	0	11	12066	0	12066
	P. simonii	3	-	7	-	-	1	4	-	-	-	-	-	1	-	1	26	-	1	78+19	10	20	30	141	237	378
CL93	P. nigra	10+2+7+2+7	2	2+10+6	2+8	4	2+15	4+13	-	-	15+8	10+35	3	13+11+13	1+5+9	15+4+6	8+10	-	3	11+7	35	0	35	283	0	283
	P. simonii	3+9+15+29+9+5+36	5	37+13	1+22	24+7	14+14	5+45	14	12	21	5+15+3	2+4	59+11+9	10	9+4+15+13	9+14+4+15	3+8	-	59+7	42	22	64	618	216	834
CL110	P. nigra	-	-	-	-	3	31	-	1	-	-	-	1	-	-	1	-	-	-	-	5	0	5	37	0	37
	P. simonii	2	-	-	-	2	1	-	2	-	-	1	-	-	-	-	-	-	-	-	5	11	16	8	107	115
CL65	P. nigra	-	-	-	-	-	-	222	-	-	-	-	-	-	-	-	2	-	1	-	3	0	3	225	0	225
	P. simonii	-	-	-	-	-	-	6	-	-	-	-	-	-	-	-	-	-	5	3	3	8	11	14	58	72
CL117	P. nigra	-	27	-	1	-	1	-	5	-	-	-	-	-	9847	-	-	-	4	-	6	0	6	9885	0	9885
	P. simonii	1	-	-	-	-	-	-	-	-	4	-	36	-	-	-	1	-	1	-	5	9	14	43	111	154
CL109	P. nigra	-	-	-	-	-	-	-	-	-	-	-	-	-	-	5	-	-	-	-	1	0	1	5	0	5
	P. simonii	-	-	-	-	-	-	-	-	-	-	-	-	-	-	-	-	-	-	-	0	1	1	0	20	20
CL5	P. nigra	2283	-	2108	-	-	-	-	-	2	-	-	-	-	6066+2939	-	1	-	606	-	7	0	7	14005	0	14005
	P. simonii	12	-	68	-	-	-	-	-	-	-	-	-	-	-	-	-	-	-	10	3	12	15	90	224	314
Total of SatDNA	P. nigra	3527	133	2491	11	10	80	278	614	633	546	56	350	108	28020	31	217	0	718	23	82	0	82	37846	0	37846
	P. simonii	124	70	125	23	33	30	60	19	12	55	25	81	106	10	42	109	11	7	176	77	107	184	1118	1361	2479
18S rDNA	P. nigra	1	1	-	-	2	-	-	-	-	-	-	-	-	1+1706	2+1	-	1	-	-	8	0	8	1715	0	1715
	P. simonii	-	2	-	-	-	-	-	19+1	-	-	1	-	-	1+1	12+2	1+2	-	-	1	11	30	41	43	106	149
Note: In the pseudomolecule column, the green background indicates that the FISH signals of P. xiaohei are consistent with their respective satDNA locations and abundances in the corresponding reference pseudomolecules in the parental reference genome. The blue background indicates that FISH signals are consistent with their respective satDNA locations but may have lower copy numbers. The yellow …

## Sheet: Table S4
Table S4. The alignment results of satDNAs with the P. trichocarpa reference genome
Cluster	Pseudomolecule	Star (bp)	End (bp)	Length (bp)	Copy number
CL1	1	18410322	18757285	346964	17
CL1	2	6005835	6203063	197229	601
CL1	3	6023985	6065408	41424	31
CL1	4	13746531	13879847	133317	551
CL1	5	13262573	14627658	1365086	361
CL1	6	15504398	15597918	93521	76
CL1	8	3740164	3783814	43651	87
CL1	14	15316706	15331782	15077	154
CL1	scaffold_3421	1061	39316	38256	55
CL1	scaffold_3518	638	34871	34234	42
CL1	scaffold_3607	427	24365	23939	30
CL1	scaffold_3611	9793	22528	12736	22
CL1	scaffold_3618	1070	21058	19989	22
CL1	scaffold_3621	330	20011	19682	34
CL1 total	14 segments	-	-	-	2083 copies
CL5	2	6227656	6227763	108	1
CL5	3	5809512	6637058	827547	492
CL5	6	8575437	8575481	45	1
CL5	7	7406362	7406929	568	2
CL5	9	95509	95939	431	3
CL5	18	6289585	6336097	46513	77
CL5	19	6870677	6998787	128111	2
CL5	scaffold_2151	87	62952	62866	103
CL5 total	8 segments	-	-	-	681
CL16	1	18222107	18941894	719788	31
CL16	2	6250313	7174431	924119	4
CL16	3	6007038	6637216	630179	32
CL16	5	19431633	19431712	80	1
CL16	6	14743729	15614698	870970	7
CL16	7	7579093	7579203	111	1
CL16	9	7977	541933	533957	552
CL16	14	15266312	15275880	9569	7
CL16	15	9095021	9095170	150	2
CL16	16	8100057	9245610	1145554	378
CL16	18	6158114	6335142	177029	168
CL16	18	9814409	9814971	563	4
CL16	19	6868679	7990610	1121932	126
CL16	scaffold_2151	1067	35173	34107	16
CL16	scaffold_3488	16	36970	36955	99
CL16 total	15 segments	-	-	-	1428
CL65	2	7244876	7245016	141	1
CL65	7	6803736	7619673	815938	185
CL65	9	500147	580616	80470	13
CL65	18	6221324	6227936	6613	3
CL65	19	6868853	7972740	1103888	24
CL65 tatal	5 segments	-	-	-	226
CL85	1	18774104	18774210	107	1
CL85	8	1518453	1518521	69	1
CL85	11	9786888	10045307	258420	204
CL85	13	8472870	8566602	93733	94
CL85	19	7034298	7034381	84	1
CL85	scaffold_1944	25538	45096	19559	93
CL85	scaffold_2281	9637	58515	48879	46
CL85	scaffold_3588	8655	25254	16600	11
CL85 total	8 segments	-	-	-	451
CL90	5	17435900	17435931	32	1
CL90	7	6190649	6190685	37	1
CL90	12	6816630	8109845	1293216	69
CL90	14	12515038	14025004	1509967	2
CL90	15	5648773	5732079	83307	6
CL90	15	7290940	7291043	104	1
CL90	16	9788438	9788469	32	1
CL90 total	7 segments	-	-	-	81
CL93	1	1502291	1516737	14447	22
CL93	1	8735399	8737317	1919	9
CL93	1	15232029	15233287	1259	7
CL93	1	18889110	18910353	21244	33
CL93	1	23595185	23821849	226665	15
CL93	1	27546856	27634390	87535	25
CL93	1	40738289	40739810	1522	8
CL93	1	44149626	44150018	393	4
CL93	1	45576300	47254074	1677775	10
CL93	2	80911	81241	331	3
CL93	2	7405236	7406826	1591	3
CL93	4	12758222	13465702	707481	12
CL93	4	21440738	21445464	4727	14
CL93	4	23710726	23711383	658	5
CL93	5	707026	707822	797	4
CL93	5	14844859	15697436	852578	15
CL93	7	6675469	8372380	1696912	18
CL93	8	3480676	3481472	797	7
CL93	10	1332862	1385009	52148	11
CL93	11	1038105	2214760	1176656	6
CL93	12	2942636	2951768	9133	8
CL93	12	5768860	5770518	1659	9
CL93	13	4606958	7670736	3063779	24
CL93	13	11152438	11153364	927	8
CL93	14	15795803	16832668	1036866	75
CL93	15	4798636	5626355	827720	8
CL93	16	7057236	7058225	990	8
CL93	17	5415272	5416337	1066	6
CL93	19	453476	1177949	724474	9
CL93	scaffold_45	13496	13955	460	2
CL93 total	30 segments	-	-	-	388
CL97	11	9810076	10045438	235363	341
CL97	scaffold_2281	368	60284	59917	155
CL97	scaffold_3588	8679	28101	19423	73
CL97 total	3 segments	-	-	-	569
CL100	10	5049616	5948759	899144	317
CL100 total	1 segment	-	-	-	317
CL109	15	5757047	5920225	163179	222
CL109 total	1 segment	-	-	-	222
CL110	1	18405736	18775043	369308	34
CL110	2	6043798	6188454	144657	46
CL110	3	6033696	6036292	2597	3
CL110	5	14585558	14601953	16396	18
CL110	6	14744497	15593804	849308	53
CL110	8	2250595	3739065	1488471	33
CL110	12	6958686	6965479	6794	3
CL110	14	16286726	16286781	56	1
CL110	scaffold_2798	89	52630	52542	82
CL110	scaffold_3518	859	14358	13500	3
CL110 total	10 segments	-	-	-	276
CL117	1	41037338	41055006	17669	15
CL117	1	49682814	49704722	21909	28
CL117	2	9302320	9302377	58	1
CL117	4	7125286	11133081	4007796	3
CL117	5	13915231	14062582	147352	50
CL117	5	18205749	18205805	57	1
CL117	6	14753269	14756454	3186	13
CL117	8	3234876	3854731	619856	21
CL117	14	12141435	12155779	14345	3
CL117	14	15139675	15185264	45590	79
CL117	15	6547064	6599552	52489	39
CL117	16	6378187	6378219	33	1
CL117	scaffold_3611	1564	4982	3419	8
CL117 total	13 segments	-	-	-	262
pPD284_XHY	1	18222374	18941920	719547	20
pPD284_XHY	2	6266386	7174381	907996	2
pPD284_XHY	3	5809574	6637428	827855	486
pPD284_XHY	5	19431617	19431707	91	1
pPD284_XHY	6	14743784	15614647	870864	7
pPD284_XHY	9	8157	538733	530577	42
pPD284_XHY	15	9094940	9095123	184	2
pPD284_XHY	16	8098128	9246150	1148023	339
pPD284_XHY	18	6160470	6335145	174676	198
pPD284_XHY	18	9814347	9814985	639	4
pPD284_XHY	19	6868657	7983993	1115337	116
pPD284_XHY	scaffold_3488	11	36936	36926	95
pPD284_XHY	scaffold_2151	1075	62465	61391	87
pPD284_XHY total	13 segments	-	-	-	1399
18S rDNA	1	24517484	24517671	188	1
18S rDNA	2	16486106	16486391	286	1
18S rDNA	8	3661	364636	360976	34
18S rDNA	9	1336146	1336255	110	1
18S rDNA	10	5558730	5559938	1209	1
18S rDNA	13	12474320	12474507	188	1
18S rDNA	14	15342867	16159462	816596	25
18S rDNA	15	9495063	9518427	23365	2
18S rDNA	16	5401914	7113545	1711632	3
18S rDNA	17	12080296	12080670	375	1
18S rDNA	scaffold_522	19795	68023	48229	4
18S rDNA total	11 segments	-	-	-	74
Note: We inverted pseudomolecules 2 and 8 of P. trichocarpa and took complementary chains before the alignment because Xin et al. reported that the start-end orientations of current pseudomolecules 2 and 8 of P. trichocarpa were incorrect [1]. The 18S rDNA sequence used for alignment is the LOC112327700 of P. trichocarpa.
1. Xin, H.; Zhang, T.; Wu, Y.; Zhang, W.; Zhang, P.; Xi, M.; Jiang, J. An extraordinarily stable karyotype of the woody Populus species revealed by chromosome painting. Plant J. 2020, 101, 253-264. doi:10.1111/tpj.14536.

## Sheet: Table S5
Table S5. The aligement results of satDNAs with the P. nigra reference genome
Cluster	Pseudomolecule	Star (bp)	End (bp)	Length (bp)	Copy number
CL1	2	5968309	6729430	761122	103
CL1	6	15065751	15750233	684483	31
CL1	8	168201	636433	468233	70
CL1	9	1239314	1348117	108804	70
CL1	14	16962243	17070645	108403	110
CL1 total	5 segments	-	-	-	384
CL5	1	18399218	19247529	848312	2283
CL5	3	5598801	7065761	1466961	2108
CL5	9	163634	432260	268627	2
CL5	14	24725735	25722356	996622	6066
CL5	14	45230181	45874108	643928	2939
CL5	16	9134796	9134894	99	1
CL5	18	5876953	6231357	354405	606
CL5 total	7 segments	-	-	-	14005
CL16	1	18397555	19246729	849175	1216
CL16	2	6878762	6878874	113	1
CL16	3	5601593	7030917	1429325	365
CL16	7	7000277	7169558	169282	39
CL16	8	636573	1034025	397453	538
CL16	9	15740	1237127	1221388	561
CL16	14	24725674	25722337	996664	5469
CL16	14	45230181	45874151	643971	3572
CL16	16	8217792	9221962	1004171	196
CL16	18	5843362	6816765	973404	104
CL16	19	7775493	7792012	16520	5
CL16 total	11 segments	-	-	-	12066
CL65	7	6457255	7251363	794109	222
CL65	16	8934765	8935964	1200	2
CL65	18	5866851	5866991	141	1
CL65 total	3 segments	-	-	-	225
CL85	11	8072780	9432962	1360183	10
CL85	13	8328159	8414576	86418	70
CL85	14	48851528	48851619	92	1
CL85 total	3 segments	-	-	-	81
CL90	5	12912966	12917823	4858	3
CL90	12	6062195	7102613	1040419	346
CL90	13	4608124	4608202	79	1
CL90	14	22244931	22244964	34	1
CL90 total	4 segments	-	-	-	351
CL93	1	3087486	3414200	326715	10
CL93	1	35175473	35175575	103	2
CL93	1	39310189	39364888	54700	7
CL93	1	43143705	43143968	264	2
CL93	1	46173229	46188224	14996	7
CL93	2	117226	117489	264	2
CL93	3	899362	899692	331	2
CL93	3	2684774	2775119	90346	10
CL93	3	7187571	7188831	1261	6
CL93	4	13599246	13599357	112	2
CL93	4	19998137	20075773	77637	8
CL93	5	6765081	6765807	727	4
CL93	6	18682039	18682302	264	2
CL93	6	21684523	21686316	1794	15
CL93	7	4771103	4771829	727	4
CL93	7	10173259	11082366	909108	13
CL93	10	1178193	1586919	408727	15
CL93	10	4351740	6439969	2088230	8
CL93	11	7548288	7900313	352026	10
CL93	11	11834192	12045059	210868	35
CL93	12	4184500	5196837	1012338	3
CL93	13	5425620	6572357	1146738	13
CL93	13	8825589	9763497	937909	11
CL93	13	15031144	15032421	1278	13
CL93	14	15472276	15472335	60	1
CL93	14	21967756	21968617	862	5
CL93	14	45974433	46212586	238154	9
CL93	15	2377144	3046433	669290	15
CL93	15	5264266	5264992	727	4
CL93	15	12792622	12793368	747	6
CL93	16	736220	737146	927	8
CL93	16	10903389	10904720	1332	10
CL93	18	750308	751497	1190	3
CL93	19	6357460	6861438	503979	11
CL93	19	11277966	12265083	987118	7
CL93 total	35 segments	-	-	-	283
CL97	11	9470907	9471008	102	1
CL97 total	1 segment	-	-	-	1
CL100	10	5010575	5981912	971338	523
CL100 total	1 segment	-	-	-	523
CL109	15	5551493	5601105	49613	5
CL109 total	1 segment	-	-	-	5
CL110	5	12898252	12914196	15945	3
CL110	6	15126640	15782002	655363	31
CL110	8	1250789	1250834	46	1
CL110	12	6420632	6420682	51	1
CL110	15	5631779	5631823	45	1
CL110 total	5 segments	-	-	-	37
CL-117	2	7111541	7132409	20869	27
CL-117	4	19123294	19123348	55	1
CL-117	6	16968731	16968795	65	1
CL-117	8	1068876	1074862	5987	5
CL-117	14	16876722	20883889	4007168	9847
CL-117	18	11867342	11868293	952	4
CL117 total	6 segments	-	-	-	9885
18S rDNA	1	38655717	38655825	109	1
18S rDNA	2	16357506	16357790	285	1
18S rDNA	5	16214672	16215631	960	2
18S rDNA	14	3432570	3432809	240	1
18S rDNA	14	22492627	47445035	24952409	1706
18S rDNA	15	8893375	8902968	9594	2
18S rDNA	15	11672011	11672202	192	1
18S rDNA	17	12556998	12557372	375	1
18S rDNA total	8 segments	-	-	-	1715
Note: The numbering and start-end direction of the pseudomolecules of P. nigra were synteny with that of the P. trichocarpa (Fig. S2), except for pseudomolecule 2 and 8, because Xin et al. reported that the start-end orientation of current pseudomolecule 2 and 8 of P. trichocarpa should be inverted [1]. The 18S rDNA sequence used for alignment is the LOC112327700 of P. trichocarpa.
1. Xin, H.; Zhang, T.; Wu, Y.; Zhang, W.; Zhang, P.; Xi, M.; Jiang, J. An extraordinarily stable karyotype of the woody Populus species revealed by chromosome painting. Plant J. 2020, 101, 253-264. doi:10.1111/tpj.14536.

## Sheet: Table S6
Table S6. The aligement results of satDNAs with the P. simonii reference genome
Cluster	Chromosome	Star (bp)	End (bp)	Length (bp)	Copy number
CL1	2	9774	18406	8633	65
CL1	VJNQ02000593.1	61	29493	29433	65
CL1	VJNQ02000354.1	73	410357	410285	55
CL1	VJNQ02000488.1	350	18990	18641	19
CL1	VJNQ02000599.1	13300	20371	7072	14
CL1	VJNQ02000349.1	219851	219919	69	1
CL1 total	6 segments	-	-	-	219
CL5	1	48798845	48804781	5937	12
CL5	3	6367075	8594483	2227409	68
CL5	19	11492671	11496179	3509	10
CL5	VJNQ02000355.1	18515	421798	403284	41
CL5	VJNQ02000605.1	263	24986	24724	40
CL5	VJNQ02000448.1	17	18997	18981	40
CL5	VJNQ02000342.1	209	35765	35557	33
CL5	VJNQ02000622.1	6910	23825	16916	32
CL5	VJNQ02000572.1	1290	36896	35607	10
CL5	VJNQ02000633.1	723	5573	4851	7
CL5	VJNQ02000570.1	8072	34781	26710	7
CL5	VJNQ02000409.1	491	3896	3406	6
CL5	VJNQ02000350.1	423645	502618	78974	4
CL5	VJNQ02000403.1	185292	186425	1134	3
CL5	VJNQ02000544.1	27465	27608	144	1
CL5 total	15 segments	-	-	-	314
CL16	1	48803141	48804427	1287	3
CL16	3	6366582	7801181	1434600	7
CL16	6	16961488	16961602	115	1
CL16	7	7377594	7382834	5241	4
CL16	13	9061342	9061399	58	1
CL16	15	9331593	9331644	52	1
CL16	16	8635955	9134686	498732	26
CL16	18	5532715	5532773	59	1
CL16	19	8255984	9185789	929806	78
CL16	19	11458444	11496652	38209	19
CL16	VJNQ02000386.1	1225	142525	141301	29
CL16	VJNQ02000545.1	11495	52515	41021	27
CL16	VJNQ02000622.1	2828	23841	21014	24
CL16	VJNQ02000647.1	110	17049	16940	24
CL16	VJNQ02000605.1	364	24781	24418	23
CL16	VJNQ02000350.1	381119	492806	111688	19
CL16	VJNQ02000342.1	2711	39815	37105	17
CL16	VJNQ02000587.1	343	26627	26285	16
CL16	VJNQ02000402.1	150999	172986	21988	11
CL16	VJNQ02000448.1	2274	15597	13324	10
CL16	VJNQ02000612.1	11504	27115	15612	9
CL16	VJNQ02000355.1	18868	419969	401102	8
CL16	VJNQ02000497.1	19175	55644	36470	5
CL16	VJNQ02000570.1	8153	13036	4884	4
CL16	VJNQ02000403.1	180210	184155	3946	3
CL16	VJNQ02000544.1	11352	16447	5096	3
CL16	VJNQ02000572.1	35581	37120	1540	2
CL16	VJNQ02000376.1	17474	17543	70	1
CL16	VJNQ02000464.1	21507	21623	117	1
CL16	VJNQ02000649.1	16324	16458	135	1
CL16 total	30 segments	-	-	-	378
CL65	7	7378769	7400753	21985	6
CL65	18	4058491	4063727	5237	5
CL65	19	8250067	8289470	39404	3
CL65	VJNQ02000544.1	7725	64378	56654	29
CL65	VJNQ02000403.1	177401	186451	9051	8
CL65	VJNQ02000409.1	379	4068	3690	8
CL65	VJNQ02000350.1	376643	508472	131830	7
CL65	VJNQ02000376.1	2102	7822	5721	3
CL65	VJNQ02000612.1	16835	16974	140	1
CL65	VJNQ02000342.1	38215	38356	142	1
CL65	VJNQ02000386.1	85966	86072	107	1
CL65 total	11 segments	-	-	-	72
CL85	8	3336454	3336561	108	1
CL85	11	10636123	10636213	91	1
CL85	13	8973968	9142970	169003	25
CL85	16	9144706	9676528	531823	40
CL85	VJNQ02000607.1	410	21592	21183	36
CL85	VJNQ02000398.1	629	55179	54551	31
CL85	VJNQ02000338.1	154601	316406	161806	9
CL85 total	7 segments	-	-	-	143
CL90	8	1253828	1937179	683352	2
CL90	12	6307629	8072008	1764380	39
CL90	13	5119129	5119218	90	1
CL90	VJNQ02000481.1	36	55365	55330	31
CL90	VJNQ02000475.1	38468	104119	65652	23
CL90	VJNQ02000636.1	2705	19680	16976	14
CL90	VJNQ02000395.1	40747	60857	20111	8
CL90	VJNQ02000521.1	48388	62554	14167	8
CL90	VJNQ02000524.1	8872	13394	4523	6
CL90	VJNQ02000388.1	161977	171975	9999	5
CL90	VJNQ02000349.1	213365	217235	3871	4
CL90	VJNQ02000600.1	15307	15868	562	2
CL90	VJNQ02000501.1	41320	41412	93	1
CL90	VJNQ02000458.1	65307	65405	99	1
CL90	VJNQ02000345.1	78064	78168	105	1
CL90	VJNQ02000341.1	112204	112300	97	1
CL90 total	16 segments	-	-	-	147
CL93	1	951992	952322	331	3
CL93	1	9078693	10647772	1569080	9
CL93	1	15995609	17458888	1463280	15
CL93	1	21967269	23338446	1371178	29
CL93	1	29707834	29708964	1131	9
CL93	1	41711330	41712257	928	5
CL93	1	44849598	48660346	3810749	36
CL93	2	14728315	14729177	863	5
CL93	3	584334	3878756	3294423	37
CL93	3	15371485	15372684	1200	13
CL93	4	970198	970245	48	1
CL93	4	5870003	13815378	7945376	22
CL93	5	1074734	1190591	115858	24
CL93	5	5065997	5067320	1324	7
CL93	6	12290490	14809807	2519318	14
CL93	6	23092337	27106365	4014029	14
CL93	7	6129263	8070888	1941626	5
CL93	7	11015784	15174080	4158297	45
CL93	8	500632	1126187	625556	14
CL93	9	14831189	14832454	1266	12
CL93	10	147	192664	192518	21
CL93	11	2816173	2816965	793	5
CL93	11	6391806	6393270	1465	15
CL93	11	11177791	11178321	531	3
CL93	12	3766805	3766931	127	2
CL93	12	14965739	14966466	728	4
CL93	13	5958982	7944216	1985235	59
CL93	13	10028173	12830320	2802148	11
CL93	13	14962631	16071020	1108390	9
CL93	14	12673882	12675671	1790	10
CL93	15	317481	1435399	1117919	9
CL93	15	5010102	5010755	654	4
CL93	15	9760976	9770381	9406	15
CL93	15	13082348	13089218	6871	13
CL93	16	2595184	2596336	1153	9
CL93	16	4510516	4511849	1334	14
CL93	16	6694173	6694960	788	4
CL93	16	8287975	10456823	2168849	15
CL93	17	2207452	2207916	465	3
CL93	17	12457150	12457746	597	8
CL93	19	1199595	7412174	6212580	59
CL93	19	17405687	17407009	1323	7
CL93	VJNQ02000338.1	24481	1020459	995979	10
CL93	VJNQ02000348.1	133586	133651	66	1
CL93	VJNQ02000349.1	559299	559937	639	3
CL93	VJNQ02000355.1	3297	6306	3010	17
CL93	VJNQ02000358.1	106044	107435	1392	11
CL93	VJNQ02000364.1	247916	249174	1259	7
CL93	VJNQ02000365.1	201637	203363	1727	7
CL93	VJNQ02000367.1	61912	213187	151276	29
CL93	VJNQ02000369.1	216628	218065	1438	9
CL93	VJNQ02000382.1	240708	241776	1069	12
CL93	VJNQ02000391.1	147545	148648	1104	4
CL93	VJNQ02000401.1	132618	133412	795	4
CL93	VJNQ02000414.1	70900	71284	385	3
CL93	VJNQ02000416.1	461	1766	1306	10
CL93	VJNQ02000418.1	52961	159954	106994	20
CL93	VJNQ02000428.1	20032	21187	1156	8
CL93	VJNQ02000429.1	91581	92636	1056	9
CL93	VJNQ02000443.1	118938	120251	1314	9
CL93	VJNQ02000447.1	26152	27341	1190	7
CL93	VJNQ02000538.1	26796	28275	1480	8
CL93	VJNQ02000603.1	34856	36010	1155	12
CL93	VJNQ02000608.1	12000	18470	6471	16
CL93 total	64 segments	-	-	-	834
CL97	VJNQ02000338.1	215314	223006	7693	2
CL97 total	1 segment	-	-	-	2
CL100	10	5310944	5446914	135971	30
CL100	VJNQ02000373.1	501	60490	59990	47
CL100	VJNQ02000606.1	445	14167	13723	4
CL100 total	3 segments	-	-	-	81
CL109	VJNQ02000341.1	131549	189988	58440	20
CL109 total	1 segment	-	-	-	20
CL110	1	48792173	48792474	302	2
CL110	5	14228617	14231240	2624	2
CL110	6	16929649	16929719	71	1
CL110	8	1809720	3617188	1807469	2
CL110	11	10913882	10913927	46	1
CL110	VJNQ02000349.1	176748	226442	49695	56
CL110	VJNQ02000600.1	5685	17139	11455	24
CL110	VJNQ02000388.1	162057	171830	9774	10
CL110	VJNQ02000355.1	31434	387330	355897	4
CL110	VJNQ02000481.1	30828	59248	28421	4
CL110	VJNQ02000475.1	34697	37853	3157	3
CL110	VJNQ02000629.1	1018	7102	6085	2
CL110	VJNQ02000356.1	141344	141399	56	1
CL110	VJNQ02000340.1	1002435	1002490	56	1
CL110	VJNQ02000341.1	198701	198753	53	1
CL110	VJNQ02000344.1	380227	380274	48	1
CL110 total	16 segments	-	-	-	115
CL117	1	18489014	18489041	28	1
CL117	10	4439734	4441223	1490	4
CL117	12	6517607	6560276	42670	36
CL117	16	6788072	6788104	33	1
CL117	18	2763567	2763623	57	1
CL117	VJNQ02000347.1	47	10036	9990	28
CL117	VJNQ02000380.1	161	227510	227350	23
CL117	VJNQ02000459.1	2940	8489	5550	15
CL117	VJNQ02000647.1	17295	21870	4576	14
CL117	VJNQ02000357.1	39	2731	2693	11
CL117	VJNQ02000461.1	148	28726	28579	8
CL117	VJNQ02000468.1	30942	76472	45531	7
CL117	VJNQ02000525.1	63641	64615	975	4
CL117	VJNQ02000383.1	126089	126143	55	1
CL117 total	14 segments	-	-	-	154
18S rDNA	2	15368925	15406416	37492	2
18S rDNA	8	76572	1074192	997621	19
18S rDNA	8	3484491	3485058	568	1
18S rDNA	11	8014458	8015203	746	1
18S rDNA	14	3785147	3785400	254	1
18S rDNA	14	17124493	17124856	364	1
18S rDNA	15	4703989	4986231	282243	12
18S rDNA	15	7954275	7973280	19006	2
18S rDNA	16	5795435	5795671	237	1
18S rDNA	16	11842922	11843969	1048	2
18S rDNA	19	12719179	12720876	1698	1
18S rDNA	VJNQ02000337.1	12336	12622	287	1
18S rDNA	VJNQ02000340.1	960661	1055676	95016	4
18S rDNA	VJNQ02000342.1	12534	22713	10180	3
18S rDNA	VJNQ02000356.1	104571	190674	86104	3
18S rDNA	VJNQ02000358.1	50233	329473	279241	5
18S rDNA	VJNQ02000364.1	112793	286236	173444	4
18S rDNA	VJNQ02000371.1	95743	233726	137984	3
18S rDNA	VJNQ02000375.1	25850	244595	218746	7
18S rDNA	VJNQ02000414.1	126124	136771	10648	3
18S rDNA	VJNQ02000419.1	6434	136840	130407	12
18S rDNA	VJNQ02000424.1	5090	130817	125728	10
18S rDNA	VJNQ02000429.1	48997	51088	2092	2
18S rDNA	VJNQ02000433.1	25360	125202	99843	9
18S rDNA	VJNQ02000434.1	79570	83909	4340	3
18S rDNA	VJNQ02000450.1	3668	35066	31399	2
18S rDNA	VJNQ02000495.1	4316	4883	568	1
18S rDNA	VJNQ02000557.1	8346	36202	27857	5
18S rDNA	VJNQ02000563.1	3216	11120	7905	2
18S rDNA	VJNQ02000564.1	1327	40971	39645	4
18S rDNA	VJNQ02000566.1	8894	41762	32869	3
18S rDNA	VJNQ02000573.1	19719	20975	1257	1
18S rDNA	VJNQ02000578.1	2559	18223	15665	2
18S rDNA	VJNQ02000583.1	6950	31877	24928	3
18S rDNA	VJNQ02000646.1	4053	15315	11263	2
18S rDNA	VJNQ02000651.1	8511	17047	8537	2
18S rDNA	VJNQ02000654.1	10163	18044	7882	2
18S rDNA	VJNQ02000659.1	7104	15668	8565	2
18S rDNA	VJNQ02000662.1	9137	17447	8311	2
18S rDNA	VJNQ02000664.1	4761	13234	8474	2
18S rDNA	VJNQ02000671.1	1987	14433	12447	2
18S rDNA total	41 segments	-	-	-	149
Note: The numbering and start-end direction of the pseudomolecules of P. simonii were synteny with that of the P. trichocarpa (Fig. S2), except for pseudomolecule 2 and 8, because Xin et al. reported that the start-end orientation of current pseudomolecule 2 and 8 of P. trichocarpa should be inverted [1]. The 18S rDNA sequence used for aligemen is the LOC112327700 of P. trichocarpa.
1. Xin, H.; Zhang, T.; Wu, Y.; Zhang, W.; Zhang, P.; Xi, M.; Jiang, J. An extraordinarily stable karyotype of the woody Populus species revealed by chromosome painting. Plant J. 2020, 101, 253-264. doi:10.1111/tpj.14536.

## Sheet: Table S7
Table S7. Chromosome measurements of P. xiaohei
Chromosome	Short arm (S) ± SE μm	Long arm (L) ± SE μm	Total Length (T=L+S) ± SE μm	Arm ratio (L/S) ± SE	Centromeric index (S/T×100) ± SE
1	1.55 ± 0.07	2.36 ± 0.10	3.91 ± 0.13	1.53 ± 0.10	39.74 ± 1.40
2	0.74 ± 0.04	1.30 ± 0.11	2.04 ± 0.14	1.75 ± 0.15	36.80 ± 1.89
3	0.72 ± 0.04	1.17 ± 0.06	1.89 ± 0.08	1.63 ± 0.10	38.00 ± 1.47
4	0.87 ± 0.03	0.98 ± 0.04	1.86 ± 0.07	1.13 ± 0.02	46.98 ± 0.50
5	0.79 ± 0.04	1.00 ± 0.05	1.79 ± 0.09	1.27 ± 0.03	44.07 ± 0.64
6	0.89 ± 0.06	1.17 ± 0.12	2.05 ± 0.17	1.30 ± 0.06	43.65 ± 1.09
7	0.58 ± 0.05	0.66 ± 0.05	1.23 ± 0.09	1.14 ± 0.02	46.70 ± 0.51
8	0.77 ± 0.06	1.10 ± 0.08	1.86 ± 0.14	1.44 ± 0.05	41.13 ± 0.78
9	0.35 ± 0.02	1.13 ± 0.08	1.48 ± 0.08	3.27 ± 0.24	23.80 ± 1.31
10	0.81 ± 0.05	1.31 ± 0.07	2.12 ± 0.06	1.67 ± 0.17	38.22 ± 2.43
11	0.63 ± 0.02	0.78 ± 0.03	1.40 ± 0.03	1.25 ± 0.07	44.63 ± 1.27
12	0.64 ± 0.04	0.69 ± 0.04	1.33 ± 0.08	1.09 ± 0.02	47.83 ± 0.40
13	0.52 ± 0.04	0.57 ± 0.05	1.09 ± 0.08	1.10 ± 0.03	47.58 ± 0.65
14	0.77 ± 0.07	1.53 ± 0.09	2.30 ± 0.15	2.01 ± 0.11	33.48 ± 1.15
15	0.59 ± 0.04	0.75 ± 0.02	1.34 ± 0.06	1.29 ± 0.07	43.91 ± 1.23
16	0.56 ± 0.02	0.79 ± 0.06	1.35 ± 0.06	1.41 ± 0.12	41.92 ± 2.04
17	0.53 ± 0.04	0.63 ± 0.04	1.16 ± 0.08	1.20 ± 0.03	45.55 ± 0.72
18	0.66 ± 0.03	0.73 ± 0.04	1.39 ± 0.07	1.11 ± 0.02	47.36 ± 0.48
19	0.55 ± 0.02	0.67 ± 0.03	1.22 ± 0.04	1.20 ± 0.05	45.50 ± 0.91
